# Supplementary material for: PUMA–p53 Dysregulation and Ki-67 Overexpression Define Unfavorable Prognostic Signatures in Colorectal Cancer
Source: Cancers (Basel). 2025 Dec 25;18(1):72. doi: 10.3390/cancers18010072 (PMC12784786; doi:10.3390/cancers18010072)
Supplement: Supplementary file 1 [file cancers-18-00072-s001.zip]

Archive with 1 entries (1 files):
- cancers-3963894-supplementary.pdf
